# Supplementary material for: Colon Cancer-Derived Exosomal LncRNA-XIST Promotes M2-like Macrophage Polarization by Regulating PDGFRA
Source: Int J Mol Sci. 2024 Oct 24;25(21):11433. doi: 10.3390/ijms252111433 (PMC11545876; doi:10.3390/ijms252111433)
Supplement: Supplementary file 1 [file ijms-25-11433-s001.zip]

Archive with 2 entries (2 files):
- Colon cancer macrophage_Supplementary Table S1_Oligonucleotides.xls
- Colon cancer macrophage_Supplementary Table S2_Primer Seq.xls
