# Supplementary material for: Colon Cancer-Derived Exosomal LncRNA-XIST Promotes M2-like Macrophage Polarization by Regulating PDGFRA
Source: Int J Mol Sci. 2024 Oct 24;25(21):11433. doi: 10.3390/ijms252111433 (PMC11545876; doi:10.3390/ijms252111433)
Supplement: Supplementary file 1 [file ijms-25-11433-s001.zip › Colon cancer macrophage_Supplementary Table S1_Oligonucleotides.xls]

## Sheet: Sheet1
The sequences of oligonucleotides for cell transfection
PDGFRA-WT		GCACATTAACTGTTGCACTTTTGA
PDGFRA-MUT		GCACATTATGACAtCGTGAAATGA
lncXIST-WT		AGACGTAAACCAAAGTGCACTTTA
lncXIST-MUT		AGTGGAAATGCAAAGTCGTGAAAA
NC mimics		CAAAGUGCUUACAGUGCAGGUAG
miR-17-5p mimics		UUCUCCGAACGUGUCACGUTT
si-XIST-1	sense	GGCGUUGUCAUAUGUAUAUTT
	antisense	AUAUACAUAUGACAACGCCTT
si-XIST-2	sense	GGCACAGGAUUAUGUAAUATT
	antisense	UAUUACAUAAUCCUGUGCCTT
