# Supplementary material for: Colon Cancer-Derived Exosomal LncRNA-XIST Promotes M2-like Macrophage Polarization by Regulating PDGFRA
Source: Int J Mol Sci. 2024 Oct 24;25(21):11433. doi: 10.3390/ijms252111433 (PMC11545876; doi:10.3390/ijms252111433)
Supplement: Supplementary file 1 [file ijms-25-11433-s001.zip › Colon cancer macrophage_Supplementary Table S2_Primer Seq.xls]

## Sheet: Sheet1
The sequences of qRT-PCR primers
CCL22	F	ATCGCCTACAGACTGCACTC
	R	GACGGTAACGGACGTAATCAC
PDL1	F	GCTGAACGCCCCATACAACAAAATC
	R	CTCAGGACTTGATGGTCACTGCTTG
IL10	F	TTACCTGGAGGAGGTGATGC
	R	GGCCTTGCTCTTGTTTTCAC
INOS	F	ACAAGCCTACCCCTCCAGAT
	R	TCCCGTCAGTTGGTAGGTTC
CD86	F	TGGAGAGGGAAGAGAGTGAACAGAC
	R	AAACACGCTGGGCTTCATCAGATC
PDGFRA	F	ATGGATTAAGCCGGTCCCAA
	R	TAAATGGGGCCTGACTTGGT
PDGFRB	F	CGGGAATGAGGTGGTCAACTTCG
	R	AGGATGGAGCGGATGTGGTAAGG
EGFR	F	GGTCTTGAAGGCTGTCCAACG
	R	CCTCAAGAGAGCTTGGTTGGG
RAF1	F	GGGAGCTTGGAAGACGATCAG
	R	ACACGGATAGTGTTGCTTGTC
HRAS	F	ATGACGGAATATAAGCTGGTGGT
	R	GGCACGTCTCCCCATCAATG
GRB2	F	ATTCCTGCGGGACATAGAACA
	R	GGTGACATAATTGCGGGGAAAC
PDGFA	F	GCAAGACCAGGACGGTCATTT
	R	GGCACTTGACACTGCTCGT
GAPDH	F	GGAGCGAGATCCCTCCAAAAT
	R	GGCTGTTGTCATACTTCTCATGG
U6	F	GCTTCGGCAGCACATATACTAAAAT
	R	CGCTTCACGAATTTGCGTGTCAT
hsa-miR-34c-5p	F	ATCCAGTGCGTGTCGTG
	R	TGCTAGGCAGTGTAGTTAGC
hsa-miR-34a-5p	F	ATCCAGTGCGTGTCGTG
	R	TGCTTGGCAGTGTCTTAGC
hsa-miR-130a-3p	F	ATCCAGTGCGTGTCGTG
	R	TGCTCAGTGCAATGTTAAA
hsa-miR-301a-3p	F	ATCCAGTGCGTGTCGTG
	R	TGCTCAGTGCAATAGTATTG
hsa-miR-449b-5p	F	ATCCAGTGCGTGTCGTG
	R	TGCTAGGCAGTGTATTGTT
hsa-miR-17-5p	F	ATCCAGTGCGTGTCGTG
	R	TGCTCAAAGTGCTTACAGTG
hsa-miR-93-5p	F	ATCCAGTGCGTGTCGTG
	R	TGCTCAAAGTGCTGTTCGTG
hsa-miR-199a-3p	F	ATCCAGTGCGTGTCGTG
	R	TGCTACAGTAGTCTGCACA
hsa-miR-181c-5p	F	ATCCAGTGCGTGTCGTG
	R	TGCTAACATTCAACCTGTC
hsa-miR-106b-5p	F	ATCCAGTGCGTGTCGTG
	R	TGCTTAAAGTGCTGACAG
hsa-miR-20b-5p	F	ATCCAGTGCGTGTCGTG
	R	TGCTCAAAGTGCTCATAGTG
hsa-miR-449a	F	ATCCAGTGCGTGTCGTG
	R	TGCTTGGCAGTGTATTGTT
hsa-miR-196b-5p	F	ATCCAGTGCGTGTCGTG
	R	TGCTTAGGTAGTTTCCTGT
hsa-miR-33b-5p	F	ATCCAGTGCGTGTCGTG
	R	TGCTGTGCATTGCTGTT
FGD5-AS1	F	AGAAGCGGAGGGGTGAAAAT
	R	CCGCCTTATAGTTGGCCCTC
SNHG14	F	ACGCTGAGGCCCAGTCTA
	R	GACATTTTCCCGGGGCCA
XIST	F	ATAAGCAGGTAGCTGGGTT
	R	TTGGGAATTAGTTGGTCATC
